# Supplementary material for: IL-6–Caspase 3 Axis Plays an Important Role in Enteritis Caused by Legionella pneumophila Pulmonary Infection
Source: Microorganisms. 2025 Feb 1;13(2):313. doi: 10.3390/microorganisms13020313 (PMC11858493; doi:10.3390/microorganisms13020313)
Supplement: Supplementary file 1 [file microorganisms-13-00313-s001.zip]

Archive with 1 entries (1 files):
- Figure S1-L.pdf
